# Supplementary material for: Machine learning in medicine: a practical introduction
Source: BMC Med Res Methodol. 2019 Mar 19;19:64. doi: 10.1186/s12874-019-0681-4 (PMC6425557; doi:10.1186/s12874-019-0681-4)
Supplement: Supplementary file 1 — Breast Cancer Wisconsin Dataset. Anonomised dataset used in this work. (CSV 24.9 kb) [file 12874_2019_681_MOESM1_ESM.csv]

	ID	thickness	cell_size	cell_shape	adhesion	epithelial_size	bare_nuclei	bland_cromatin	normal_nucleoli	mitoses	class
1	1000025	5	1	1	1	2	1	3	1	1	2
2	1002945	5	4	4	5	7	10	3	2	1	2
3	1015425	3	1	1	1	2	2	3	1	1	2
4	1016277	6	8	8	1	3	4	3	7	1	2
5	1017023	4	1	1	3	2	1	3	1	1	2
6	1017122	8	10	10	8	7	10	9	7	1	4
7	1018099	1	1	1	1	2	10	3	1	1	2
8	1018561	2	1	2	1	2	1	3	1	1	2
9	1033078	2	1	1	1	2	1	1	1	5	2
10	1033078	4	2	1	1	2	1	2	1	1	2
11	1035283	1	1	1	1	1	1	3	1	1	2
12	1036172	2	1	1	1	2	1	2	1	1	2
13	1041801	5	3	3	3	2	3	4	4	1	4
14	1043999	1	1	1	1	2	3	3	1	1	2
15	1044572	8	7	5	10	7	9	5	5	4	4
16	1047630	7	4	6	4	6	1	4	3	1	4
17	1048672	4	1	1	1	2	1	2	1	1	2
18	1049815	4	1	1	1	2	1	3	1	1	2
19	1050670	10	7	7	6	4	10	4	1	2	4
20	1050718	6	1	1	1	2	1	3	1	1	2
21	1054590	7	3	2	10	5	10	5	4	4	4
22	1054593	10	5	5	3	6	7	7	10	1	4
23	1056784	3	1	1	1	2	1	2	1	1	2
24	1057013	8	4	5	1	2	NA	7	3	1	4
25	1059552	1	1	1	1	2	1	3	1	1	2
26	1065726	5	2	3	4	2	7	3	6	1	4
27	1066373	3	2	1	1	1	1	2	1	1	2
28	1066979	5	1	1	1	2	1	2	1	1	2
29	1067444	2	1	1	1	2	1	2	1	1	2
30	1070935	1	1	3	1	2	1	1	1	1	2
31	1070935	3	1	1	1	1	1	2	1	1	2
32	1071760	2	1	1	1	2	1	3	1	1	2
33	1072179	10	7	7	3	8	5	7	4	3	4
34	1074610	2	1	1	2	2	1	3	1	1	2
35	1075123	3	1	2	1	2	1	2	1	1	2
36	1079304	2	1	1	1	2	1	2	1	1	2
37	1080185	10	10	10	8	6	1	8	9	1	4
38	1081791	6	2	1	1	1	1	7	1	1	2
39	1084584	5	4	4	9	2	10	5	6	1	4
40	1091262	2	5	3	3	6	7	7	5	1	4
41	1096800	6	6	6	9	6	NA	7	8	1	2
42	1099510	10	4	3	1	3	3	6	5	2	4
43	1100524	6	10	10	2	8	10	7	3	3	4
44	1102573	5	6	5	6	10	1	3	1	1	4
45	1103608	10	10	10	4	8	1	8	10	1	4
46	1103722	1	1	1	1	2	1	2	1	2	2
47	1105257	3	7	7	4	4	9	4	8	1	4
48	1105524	1	1	1	1	2	1	2	1	1	2
49	1106095	4	1	1	3	2	1	3	1	1	2
50	1106829	7	8	7	2	4	8	3	8	2	4
51	1108370	9	5	8	1	2	3	2	1	5	4
52	1108449	5	3	3	4	2	4	3	4	1	4
53	1110102	10	3	6	2	3	5	4	10	2	4
54	1110503	5	5	5	8	10	8	7	3	7	4
55	1110524	10	5	5	6	8	8	7	1	1	4
56	1111249	10	6	6	3	4	5	3	6	1	4
57	1112209	8	10	10	1	3	6	3	9	1	4
58	1113038	8	2	4	1	5	1	5	4	4	4
59	1113483	5	2	3	1	6	10	5	1	1	4
60	1113906	9	5	5	2	2	2	5	1	1	4
61	1115282	5	3	5	5	3	3	4	10	1	4
62	1115293	1	1	1	1	2	2	2	1	1	2
63	1116116	9	10	10	1	10	8	3	3	1	4
64	1116132	6	3	4	1	5	2	3	9	1	4
65	1116192	1	1	1	1	2	1	2	1	1	2
66	1116998	10	4	2	1	3	2	4	3	10	4
67	1117152	4	1	1	1	2	1	3	1	1	2
68	1118039	5	3	4	1	8	10	4	9	1	4
69	1120559	8	3	8	3	4	9	8	9	8	4
70	1121732	1	1	1	1	2	1	3	2	1	2
71	1121919	5	1	3	1	2	1	2	1	1	2
72	1123061	6	10	2	8	10	2	7	8	10	4
73	1124651	1	3	3	2	2	1	7	2	1	2
74	1125035	9	4	5	10	6	10	4	8	1	4
75	1126417	10	6	4	1	3	4	3	2	3	4
76	1131294	1	1	2	1	2	2	4	2	1	2
77	1132347	1	1	4	1	2	1	2	1	1	2
78	1133041	5	3	1	2	2	1	2	1	1	2
79	1133136	3	1	1	1	2	3	3	1	1	2
80	1136142	2	1	1	1	3	1	2	1	1	2
81	1137156	2	2	2	1	1	1	7	1	1	2
82	1143978	4	1	1	2	2	1	2	1	1	2
83	1143978	5	2	1	1	2	1	3	1	1	2
84	1147044	3	1	1	1	2	2	7	1	1	2
85	1147699	3	5	7	8	8	9	7	10	7	4
86	1147748	5	10	6	1	10	4	4	10	10	4
87	1148278	3	3	6	4	5	8	4	4	1	4
88	1148873	3	6	6	6	5	10	6	8	3	4
89	1152331	4	1	1	1	2	1	3	1	1	2
90	1155546	2	1	1	2	3	1	2	1	1	2
91	1156272	1	1	1	1	2	1	3	1	1	2
92	1156948	3	1	1	2	2	1	1	1	1	2
93	1157734	4	1	1	1	2	1	3	1	1	2
94	1158247	1	1	1	1	2	1	2	1	1	2
95	1160476	2	1	1	1	2	1	3	1	1	2
96	1164066	1	1	1	1	2	1	3	1	1	2
97	1165297	2	1	1	2	2	1	1	1	1	2
98	1165790	5	1	1	1	2	1	3	1	1	2
99	1165926	9	6	9	2	10	6	2	9	10	4
100	1166630	7	5	6	10	5	10	7	9	4	4
101	1166654	10	3	5	1	10	5	3	10	2	4
102	1167439	2	3	4	4	2	5	2	5	1	4
103	1167471	4	1	2	1	2	1	3	1	1	2
104	1168359	8	2	3	1	6	3	7	1	1	4
105	1168736	10	10	10	10	10	1	8	8	8	4
106	1169049	7	3	4	4	3	3	3	2	7	4
107	1170419	10	10	10	8	2	10	4	1	1	4
108	1170420	1	6	8	10	8	10	5	7	1	4
109	1171710	1	1	1	1	2	1	2	3	1	2
110	1171710	6	5	4	4	3	9	7	8	3	4
111	1171795	1	3	1	2	2	2	5	3	2	2
112	1171845	8	6	4	3	5	9	3	1	1	4
113	1172152	10	3	3	10	2	10	7	3	3	4
114	1173216	10	10	10	3	10	8	8	1	1	4
115	1173235	3	3	2	1	2	3	3	1	1	2
116	1173347	1	1	1	1	2	5	1	1	1	2
117	1173347	8	3	3	1	2	2	3	2	1	2
118	1173509	4	5	5	10	4	10	7	5	8	4
119	1173514	1	1	1	1	4	3	1	1	1	2
120	1173681	3	2	1	1	2	2	3	1	1	2
121	1174057	1	1	2	2	2	1	3	1	1	2
122	1174057	4	2	1	1	2	2	3	1	1	2
123	1174131	10	10	10	2	10	10	5	3	3	4
124	1174428	5	3	5	1	8	10	5	3	1	4
125	1175937	5	4	6	7	9	7	8	10	1	4
126	1176406	1	1	1	1	2	1	2	1	1	2
127	1176881	7	5	3	7	4	10	7	5	5	4
128	1177027	3	1	1	1	2	1	3	1	1	2
129	1177399	8	3	5	4	5	10	1	6	2	4
130	1177512	1	1	1	1	10	1	1	1	1	2
131	1178580	5	1	3	1	2	1	2	1	1	2
132	1179818	2	1	1	1	2	1	3	1	1	2
133	1180194	5	10	8	10	8	10	3	6	3	4
134	1180523	3	1	1	1	2	1	2	2	1	2
135	1180831	3	1	1	1	3	1	2	1	1	2
136	1181356	5	1	1	1	2	2	3	3	1	2
137	1182404	4	1	1	1	2	1	2	1	1	2
138	1182410	3	1	1	1	2	1	1	1	1	2
139	1183240	4	1	2	1	2	1	2	1	1	2
140	1183246	1	1	1	1	1	NA	2	1	1	2
141	1183516	3	1	1	1	2	1	1	1	1	2
142	1183911	2	1	1	1	2	1	1	1	1	2
143	1183983	9	5	5	4	4	5	4	3	3	4
144	1184184	1	1	1	1	2	5	1	1	1	2
145	1184241	2	1	1	1	2	1	2	1	1	2
146	1184840	1	1	3	1	2	NA	2	1	1	2
147	1185609	3	4	5	2	6	8	4	1	1	4
148	1185610	1	1	1	1	3	2	2	1	1	2
149	1187457	3	1	1	3	8	1	5	8	1	2
150	1187805	8	8	7	4	10	10	7	8	7	4
151	1188472	1	1	1	1	1	1	3	1	1	2
152	1189266	7	2	4	1	6	10	5	4	3	4
153	1189286	10	10	8	6	4	5	8	10	1	4
154	1190394	4	1	1	1	2	3	1	1	1	2
155	1190485	1	1	1	1	2	1	1	1	1	2
156	1192325	5	5	5	6	3	10	3	1	1	4
157	1193091	1	2	2	1	2	1	2	1	1	2
158	1193210	2	1	1	1	2	1	3	1	1	2
159	1193683	1	1	2	1	3	NA	1	1	1	2
160	1196295	9	9	10	3	6	10	7	10	6	4
161	1196915	10	7	7	4	5	10	5	7	2	4
162	1197080	4	1	1	1	2	1	3	2	1	2
163	1197270	3	1	1	1	2	1	3	1	1	2
164	1197440	1	1	1	2	1	3	1	1	7	2
165	1197510	5	1	1	1	2	NA	3	1	1	2
166	1197979	4	1	1	1	2	2	3	2	1	2
167	1197993	5	6	7	8	8	10	3	10	3	4
168	1198128	10	8	10	10	6	1	3	1	10	4
169	1198641	3	1	1	1	2	1	3	1	1	2
170	1199219	1	1	1	2	1	1	1	1	1	2
171	1199731	3	1	1	1	2	1	1	1	1	2
172	1199983	1	1	1	1	2	1	3	1	1	2
173	1200772	1	1	1	1	2	1	2	1	1	2
174	1200847	6	10	10	10	8	10	10	10	7	4
175	1200892	8	6	5	4	3	10	6	1	1	4
176	1200952	5	8	7	7	10	10	5	7	1	4
177	1201834	2	1	1	1	2	1	3	1	1	2
178	1201936	5	10	10	3	8	1	5	10	3	4
179	1202125	4	1	1	1	2	1	3	1	1	2
180	1202812	5	3	3	3	6	10	3	1	1	4
181	1203096	1	1	1	1	1	1	3	1	1	2
182	1204242	1	1	1	1	2	1	1	1	1	2
183	1204898	6	1	1	1	2	1	3	1	1	2
184	1205138	5	8	8	8	5	10	7	8	1	4
185	1205579	8	7	6	4	4	10	5	1	1	4
186	1206089	2	1	1	1	1	1	3	1	1	2
187	1206695	1	5	8	6	5	8	7	10	1	4
188	1206841	10	5	6	10	6	10	7	7	10	4
189	1207986	5	8	4	10	5	8	9	10	1	4
190	1208301	1	2	3	1	2	1	3	1	1	2
191	1210963	10	10	10	8	6	8	7	10	1	4
192	1211202	7	5	10	10	10	10	4	10	3	4
193	1212232	5	1	1	1	2	1	2	1	1	2
194	1212251	1	1	1	1	2	1	3	1	1	2
195	1212422	3	1	1	1	2	1	3	1	1	2
196	1212422	4	1	1	1	2	1	3	1	1	2
197	1213375	8	4	4	5	4	7	7	8	2	2
198	1213383	5	1	1	4	2	1	3	1	1	2
199	1214092	1	1	1	1	2	1	1	1	1	2
200	1214556	3	1	1	1	2	1	2	1	1	2
201	1214966	9	7	7	5	5	10	7	8	3	4
202	1216694	10	8	8	4	10	10	8	1	1	4
203	1216947	1	1	1	1	2	1	3	1	1	2
204	1217051	5	1	1	1	2	1	3	1	1	2
205	1217264	1	1	1	1	2	1	3	1	1	2
206	1218105	5	10	10	9	6	10	7	10	5	4
207	1218741	10	10	9	3	7	5	3	5	1	4
208	1218860	1	1	1	1	1	1	3	1	1	2
209	1218860	1	1	1	1	1	1	3	1	1	2
210	1219406	5	1	1	1	1	1	3	1	1	2
211	1219525	8	10	10	10	5	10	8	10	6	4
212	1219859	8	10	8	8	4	8	7	7	1	4
213	1220330	1	1	1	1	2	1	3	1	1	2
214	1221863	10	10	10	10	7	10	7	10	4	4
215	1222047	10	10	10	10	3	10	10	6	1	4
216	1222936	8	7	8	7	5	5	5	10	2	4
217	1223282	1	1	1	1	2	1	2	1	1	2
218	1223426	1	1	1	1	2	1	3	1	1	2
219	1223793	6	10	7	7	6	4	8	10	2	4
220	1223967	6	1	3	1	2	1	3	1	1	2
221	1224329	1	1	1	2	2	1	3	1	1	2
222	1225799	10	6	4	3	10	10	9	10	1	4
223	1226012	4	1	1	3	1	5	2	1	1	4
224	1226612	7	5	6	3	3	8	7	4	1	4
225	1227210	10	5	5	6	3	10	7	9	2	4
226	1227244	1	1	1	1	2	1	2	1	1	2
227	1227481	10	5	7	4	4	10	8	9	1	4
228	1228152	8	9	9	5	3	5	7	7	1	4
229	1228311	1	1	1	1	1	1	3	1	1	2
230	1230175	10	10	10	3	10	10	9	10	1	4
231	1230688	7	4	7	4	3	7	7	6	1	4
232	1231387	6	8	7	5	6	8	8	9	2	4
233	1231706	8	4	6	3	3	1	4	3	1	2
234	1232225	10	4	5	5	5	10	4	1	1	4
235	1236043	3	3	2	1	3	1	3	6	1	2
236	1241232	3	1	4	1	2	NA	3	1	1	2
237	1241559	10	8	8	2	8	10	4	8	10	4
238	1241679	9	8	8	5	6	2	4	10	4	4
239	1242364	8	10	10	8	6	9	3	10	10	4
240	1243256	10	4	3	2	3	10	5	3	2	4
241	1270479	5	1	3	3	2	2	2	3	1	2
242	1276091	3	1	1	3	1	1	3	1	1	2
243	1277018	2	1	1	1	2	1	3	1	1	2
244	128059	1	1	1	1	2	5	5	1	1	2
245	1285531	1	1	1	1	2	1	3	1	1	2
246	1287775	5	1	1	2	2	2	3	1	1	2
247	144888	8	10	10	8	5	10	7	8	1	4
248	145447	8	4	4	1	2	9	3	3	1	4
249	167528	4	1	1	1	2	1	3	6	1	2
250	169356	3	1	1	1	2	NA	3	1	1	2
251	183913	1	2	2	1	2	1	1	1	1	2
252	191250	10	4	4	10	2	10	5	3	3	4
253	1017023	6	3	3	5	3	10	3	5	3	2
254	1100524	6	10	10	2	8	10	7	3	3	4
255	1116116	9	10	10	1	10	8	3	3	1	4
256	1168736	5	6	6	2	4	10	3	6	1	4
257	1182404	3	1	1	1	2	1	1	1	1	2
258	1182404	3	1	1	1	2	1	2	1	1	2
259	1198641	3	1	1	1	2	1	3	1	1	2
260	242970	5	7	7	1	5	8	3	4	1	2
261	255644	10	5	8	10	3	10	5	1	3	4
262	263538	5	10	10	6	10	10	10	6	5	4
263	274137	8	8	9	4	5	10	7	8	1	4
264	303213	10	4	4	10	6	10	5	5	1	4
265	314428	7	9	4	10	10	3	5	3	3	4
266	1182404	5	1	4	1	2	1	3	2	1	2
267	1198641	10	10	6	3	3	10	4	3	2	4
268	320675	3	3	5	2	3	10	7	1	1	4
269	324427	10	8	8	2	3	4	8	7	8	4
270	385103	1	1	1	1	2	1	3	1	1	2
271	390840	8	4	7	1	3	10	3	9	2	4
272	411453	5	1	1	1	2	1	3	1	1	2
273	320675	3	3	5	2	3	10	7	1	1	4
274	428903	7	2	4	1	3	4	3	3	1	4
275	431495	3	1	1	1	2	1	3	2	1	2
276	432809	3	1	3	1	2	NA	2	1	1	2
277	434518	3	1	1	1	2	1	2	1	1	2
278	452264	1	1	1	1	2	1	2	1	1	2
279	456282	1	1	1	1	2	1	3	1	1	2
280	476903	10	5	7	3	3	7	3	3	8	4
281	486283	3	1	1	1	2	1	3	1	1	2
282	486662	2	1	1	2	2	1	3	1	1	2
283	488173	1	4	3	10	4	10	5	6	1	4
284	492268	10	4	6	1	2	10	5	3	1	4
285	508234	7	4	5	10	2	10	3	8	2	4
286	527363	8	10	10	10	8	10	10	7	3	4
287	529329	10	10	10	10	10	10	4	10	10	4
288	535331	3	1	1	1	3	1	2	1	1	2
289	543558	6	1	3	1	4	5	5	10	1	4
290	555977	5	6	6	8	6	10	4	10	4	4
291	560680	1	1	1	1	2	1	1	1	1	2
292	561477	1	1	1	1	2	1	3	1	1	2
293	563649	8	8	8	1	2	NA	6	10	1	4
294	601265	10	4	4	6	2	10	2	3	1	4
295	606140	1	1	1	1	2	NA	2	1	1	2
296	606722	5	5	7	8	6	10	7	4	1	4
297	616240	5	3	4	3	4	5	4	7	1	2
298	61634	5	4	3	1	2	NA	2	3	1	2
299	625201	8	2	1	1	5	1	1	1	1	2
300	63375	9	1	2	6	4	10	7	7	2	4
301	635844	8	4	10	5	4	4	7	10	1	4
302	636130	1	1	1	1	2	1	3	1	1	2
303	640744	10	10	10	7	9	10	7	10	10	4
304	646904	1	1	1	1	2	1	3	1	1	2
305	653777	8	3	4	9	3	10	3	3	1	4
306	659642	10	8	4	4	4	10	3	10	4	4
307	666090	1	1	1	1	2	1	3	1	1	2
308	666942	1	1	1	1	2	1	3	1	1	2
309	667204	7	8	7	6	4	3	8	8	4	4
310	673637	3	1	1	1	2	5	5	1	1	2
311	684955	2	1	1	1	3	1	2	1	1	2
312	688033	1	1	1	1	2	1	1	1	1	2
313	691628	8	6	4	10	10	1	3	5	1	4
314	693702	1	1	1	1	2	1	1	1	1	2
315	704097	1	1	1	1	1	1	2	1	1	2
316	704168	4	6	5	6	7	NA	4	9	1	2
317	706426	5	5	5	2	5	10	4	3	1	4
318	709287	6	8	7	8	6	8	8	9	1	4
319	718641	1	1	1	1	5	1	3	1	1	2
320	721482	4	4	4	4	6	5	7	3	1	2
321	730881	7	6	3	2	5	10	7	4	6	4
322	733639	3	1	1	1	2	NA	3	1	1	2
323	733639	3	1	1	1	2	1	3	1	1	2
324	733823	5	4	6	10	2	10	4	1	1	4
325	740492	1	1	1	1	2	1	3	1	1	2
326	743348	3	2	2	1	2	1	2	3	1	2
327	752904	10	1	1	1	2	10	5	4	1	4
328	756136	1	1	1	1	2	1	2	1	1	2
329	760001	8	10	3	2	6	4	3	10	1	4
330	760239	10	4	6	4	5	10	7	1	1	4
331	76389	10	4	7	2	2	8	6	1	1	4
332	764974	5	1	1	1	2	1	3	1	2	2
333	770066	5	2	2	2	2	1	2	2	1	2
334	785208	5	4	6	6	4	10	4	3	1	4
335	785615	8	6	7	3	3	10	3	4	2	4
336	792744	1	1	1	1	2	1	1	1	1	2
337	797327	6	5	5	8	4	10	3	4	1	4
338	798429	1	1	1	1	2	1	3	1	1	2
339	704097	1	1	1	1	1	1	2	1	1	2
340	806423	8	5	5	5	2	10	4	3	1	4
341	809912	10	3	3	1	2	10	7	6	1	4
342	810104	1	1	1	1	2	1	3	1	1	2
343	814265	2	1	1	1	2	1	1	1	1	2
344	814911	1	1	1	1	2	1	1	1	1	2
345	822829	7	6	4	8	10	10	9	5	3	4
346	826923	1	1	1	1	2	1	1	1	1	2
347	830690	5	2	2	2	3	1	1	3	1	2
348	831268	1	1	1	1	1	1	1	3	1	2
349	832226	3	4	4	10	5	1	3	3	1	4
350	832567	4	2	3	5	3	8	7	6	1	4
351	836433	5	1	1	3	2	1	1	1	1	2
352	837082	2	1	1	1	2	1	3	1	1	2
353	846832	3	4	5	3	7	3	4	6	1	2
354	850831	2	7	10	10	7	10	4	9	4	4
355	855524	1	1	1	1	2	1	2	1	1	2
356	857774	4	1	1	1	3	1	2	2	1	2
357	859164	5	3	3	1	3	3	3	3	3	4
358	859350	8	10	10	7	10	10	7	3	8	4
359	866325	8	10	5	3	8	4	4	10	3	4
360	873549	10	3	5	4	3	7	3	5	3	4
361	877291	6	10	10	10	10	10	8	10	10	4
362	877943	3	10	3	10	6	10	5	1	4	4
363	888169	3	2	2	1	4	3	2	1	1	2
364	888523	4	4	4	2	2	3	2	1	1	2
365	896404	2	1	1	1	2	1	3	1	1	2
366	897172	2	1	1	1	2	1	2	1	1	2
367	95719	6	10	10	10	8	10	7	10	7	4
368	160296	5	8	8	10	5	10	8	10	3	4
369	342245	1	1	3	1	2	1	1	1	1	2
370	428598	1	1	3	1	1	1	2	1	1	2
371	492561	4	3	2	1	3	1	2	1	1	2
372	493452	1	1	3	1	2	1	1	1	1	2
373	493452	4	1	2	1	2	1	2	1	1	2
374	521441	5	1	1	2	2	1	2	1	1	2
375	560680	3	1	2	1	2	1	2	1	1	2
376	636437	1	1	1	1	2	1	1	1	1	2
377	640712	1	1	1	1	2	1	2	1	1	2
378	654244	1	1	1	1	1	1	2	1	1	2
379	657753	3	1	1	4	3	1	2	2	1	2
380	685977	5	3	4	1	4	1	3	1	1	2
381	805448	1	1	1	1	2	1	1	1	1	2
382	846423	10	6	3	6	4	10	7	8	4	4
383	1002504	3	2	2	2	2	1	3	2	1	2
384	1022257	2	1	1	1	2	1	1	1	1	2
385	1026122	2	1	1	1	2	1	1	1	1	2
386	1071084	3	3	2	2	3	1	1	2	3	2
387	1080233	7	6	6	3	2	10	7	1	1	4
388	1114570	5	3	3	2	3	1	3	1	1	2
389	1114570	2	1	1	1	2	1	2	2	1	2
390	1116715	5	1	1	1	3	2	2	2	1	2
391	1131411	1	1	1	2	2	1	2	1	1	2
392	1151734	10	8	7	4	3	10	7	9	1	4
393	1156017	3	1	1	1	2	1	2	1	1	2
394	1158247	1	1	1	1	1	1	1	1	1	2
395	1158405	1	2	3	1	2	1	2	1	1	2
396	1168278	3	1	1	1	2	1	2	1	1	2
397	1176187	3	1	1	1	2	1	3	1	1	2
398	1196263	4	1	1	1	2	1	1	1	1	2
399	1196475	3	2	1	1	2	1	2	2	1	2
400	1206314	1	2	3	1	2	1	1	1	1	2
401	1211265	3	10	8	7	6	9	9	3	8	4
402	1213784	3	1	1	1	2	1	1	1	1	2
403	1223003	5	3	3	1	2	1	2	1	1	2
404	1223306	3	1	1	1	2	4	1	1	1	2
405	1223543	1	2	1	3	2	1	1	2	1	2
406	1229929	1	1	1	1	2	1	2	1	1	2
407	1231853	4	2	2	1	2	1	2	1	1	2
408	1234554	1	1	1	1	2	1	2	1	1	2
409	1236837	2	3	2	2	2	2	3	1	1	2
410	1237674	3	1	2	1	2	1	2	1	1	2
411	1238021	1	1	1	1	2	1	2	1	1	2
412	1238464	1	1	1	1	1	NA	2	1	1	2
413	1238633	10	10	10	6	8	4	8	5	1	4
414	1238915	5	1	2	1	2	1	3	1	1	2
415	1238948	8	5	6	2	3	10	6	6	1	4
416	1239232	3	3	2	6	3	3	3	5	1	2
417	1239347	8	7	8	5	10	10	7	2	1	4
418	1239967	1	1	1	1	2	1	2	1	1	2
419	1240337	5	2	2	2	2	2	3	2	2	2
420	1253505	2	3	1	1	5	1	1	1	1	2
421	1255384	3	2	2	3	2	3	3	1	1	2
422	1257200	10	10	10	7	10	10	8	2	1	4
423	1257648	4	3	3	1	2	1	3	3	1	2
424	1257815	5	1	3	1	2	1	2	1	1	2
425	1257938	3	1	1	1	2	1	1	1	1	2
426	1258549	9	10	10	10	10	10	10	10	1	4
427	1258556	5	3	6	1	2	1	1	1	1	2
428	1266154	8	7	8	2	4	2	5	10	1	4
429	1272039	1	1	1	1	2	1	2	1	1	2
430	1276091	2	1	1	1	2	1	2	1	1	2
431	1276091	1	3	1	1	2	1	2	2	1	2
432	1276091	5	1	1	3	4	1	3	2	1	2
433	1277629	5	1	1	1	2	1	2	2	1	2
434	1293439	3	2	2	3	2	1	1	1	1	2
435	1293439	6	9	7	5	5	8	4	2	1	2
436	1294562	10	8	10	1	3	10	5	1	1	4
437	1295186	10	10	10	1	6	1	2	8	1	4
438	527337	4	1	1	1	2	1	1	1	1	2
439	558538	4	1	3	3	2	1	1	1	1	2
440	566509	5	1	1	1	2	1	1	1	1	2
441	608157	10	4	3	10	4	10	10	1	1	4
442	677910	5	2	2	4	2	4	1	1	1	2
443	734111	1	1	1	3	2	3	1	1	1	2
444	734111	1	1	1	1	2	2	1	1	1	2
445	780555	5	1	1	6	3	1	2	1	1	2
446	827627	2	1	1	1	2	1	1	1	1	2
447	1049837	1	1	1	1	2	1	1	1	1	2
448	1058849	5	1	1	1	2	1	1	1	1	2
449	1182404	1	1	1	1	1	1	1	1	1	2
450	1193544	5	7	9	8	6	10	8	10	1	4
451	1201870	4	1	1	3	1	1	2	1	1	2
452	1202253	5	1	1	1	2	1	1	1	1	2
453	1227081	3	1	1	3	2	1	1	1	1	2
454	1230994	4	5	5	8	6	10	10	7	1	4
455	1238410	2	3	1	1	3	1	1	1	1	2
456	1246562	10	2	2	1	2	6	1	1	2	4
457	1257470	10	6	5	8	5	10	8	6	1	4
458	1259008	8	8	9	6	6	3	10	10	1	4
459	1266124	5	1	2	1	2	1	1	1	1	2
460	1267898	5	1	3	1	2	1	1	1	1	2
461	1268313	5	1	1	3	2	1	1	1	1	2
462	1268804	3	1	1	1	2	5	1	1	1	2
463	1276091	6	1	1	3	2	1	1	1	1	2
464	1280258	4	1	1	1	2	1	1	2	1	2
465	1293966	4	1	1	1	2	1	1	1	1	2
466	1296572	10	9	8	7	6	4	7	10	3	4
467	1298416	10	6	6	2	4	10	9	7	1	4
468	1299596	6	6	6	5	4	10	7	6	2	4
469	1105524	4	1	1	1	2	1	1	1	1	2
470	1181685	1	1	2	1	2	1	2	1	1	2
471	1211594	3	1	1	1	1	1	2	1	1	2
472	1238777	6	1	1	3	2	1	1	1	1	2
473	1257608	6	1	1	1	1	1	1	1	1	2
474	1269574	4	1	1	1	2	1	1	1	1	2
475	1277145	5	1	1	1	2	1	1	1	1	2
476	1287282	3	1	1	1	2	1	1	1	1	2
477	1296025	4	1	2	1	2	1	1	1	1	2
478	1296263	4	1	1	1	2	1	1	1	1	2
479	1296593	5	2	1	1	2	1	1	1	1	2
480	1299161	4	8	7	10	4	10	7	5	1	4
481	1301945	5	1	1	1	1	1	1	1	1	2
482	1302428	5	3	2	4	2	1	1	1	1	2
483	1318169	9	10	10	10	10	5	10	10	10	4
484	474162	8	7	8	5	5	10	9	10	1	4
485	787451	5	1	2	1	2	1	1	1	1	2
486	1002025	1	1	1	3	1	3	1	1	1	2
487	1070522	3	1	1	1	1	1	2	1	1	2
488	1073960	10	10	10	10	6	10	8	1	5	4
489	1076352	3	6	4	10	3	3	3	4	1	4
490	1084139	6	3	2	1	3	4	4	1	1	4
491	1115293	1	1	1	1	2	1	1	1	1	2
492	1119189	5	8	9	4	3	10	7	1	1	4
493	1133991	4	1	1	1	1	1	2	1	1	2
494	1142706	5	10	10	10	6	10	6	5	2	4
495	1155967	5	1	2	10	4	5	2	1	1	2
496	1170945	3	1	1	1	1	1	2	1	1	2
497	1181567	1	1	1	1	1	1	1	1	1	2
498	1182404	4	2	1	1	2	1	1	1	1	2
499	1204558	4	1	1	1	2	1	2	1	1	2
500	1217952	4	1	1	1	2	1	2	1	1	2
501	1224565	6	1	1	1	2	1	3	1	1	2
502	1238186	4	1	1	1	2	1	2	1	1	2
503	1253917	4	1	1	2	2	1	2	1	1	2
504	1265899	4	1	1	1	2	1	3	1	1	2
505	1268766	1	1	1	1	2	1	1	1	1	2
506	1277268	3	3	1	1	2	1	1	1	1	2
507	1286943	8	10	10	10	7	5	4	8	7	4
508	1295508	1	1	1	1	2	4	1	1	1	2
509	1297327	5	1	1	1	2	1	1	1	1	2
510	1297522	2	1	1	1	2	1	1	1	1	2
511	1298360	1	1	1	1	2	1	1	1	1	2
512	1299924	5	1	1	1	2	1	2	1	1	2
513	1299994	5	1	1	1	2	1	1	1	1	2
514	1304595	3	1	1	1	1	1	2	1	1	2
515	1306282	6	6	7	10	3	10	8	10	2	4
516	1313325	4	10	4	7	3	10	9	10	1	4
517	1320077	1	1	1	1	1	1	1	1	1	2
518	1320077	1	1	1	1	1	1	2	1	1	2
519	1320304	3	1	2	2	2	1	1	1	1	2
520	1330439	4	7	8	3	4	10	9	1	1	4
521	333093	1	1	1	1	3	1	1	1	1	2
522	369565	4	1	1	1	3	1	1	1	1	2
523	412300	10	4	5	4	3	5	7	3	1	4
524	672113	7	5	6	10	4	10	5	3	1	4
525	749653	3	1	1	1	2	1	2	1	1	2
526	769612	3	1	1	2	2	1	1	1	1	2
527	769612	4	1	1	1	2	1	1	1	1	2
528	798429	4	1	1	1	2	1	3	1	1	2
529	807657	6	1	3	2	2	1	1	1	1	2
530	8233704	4	1	1	1	1	1	2	1	1	2
531	837480	7	4	4	3	4	10	6	9	1	4
532	867392	4	2	2	1	2	1	2	1	1	2
533	869828	1	1	1	1	1	1	3	1	1	2
534	1043068	3	1	1	1	2	1	2	1	1	2
535	1056171	2	1	1	1	2	1	2	1	1	2
536	1061990	1	1	3	2	2	1	3	1	1	2
537	1113061	5	1	1	1	2	1	3	1	1	2
538	1116192	5	1	2	1	2	1	3	1	1	2
539	1135090	4	1	1	1	2	1	2	1	1	2
540	1145420	6	1	1	1	2	1	2	1	1	2
541	1158157	5	1	1	1	2	2	2	1	1	2
542	1171578	3	1	1	1	2	1	1	1	1	2
543	1174841	5	3	1	1	2	1	1	1	1	2
544	1184586	4	1	1	1	2	1	2	1	1	2
545	1186936	2	1	3	2	2	1	2	1	1	2
546	1197527	5	1	1	1	2	1	2	1	1	2
547	1222464	6	10	10	10	4	10	7	10	1	4
548	1240603	2	1	1	1	1	1	1	1	1	2
549	1240603	3	1	1	1	1	1	1	1	1	2
550	1241035	7	8	3	7	4	5	7	8	2	4
551	1287971	3	1	1	1	2	1	2	1	1	2
552	1289391	1	1	1	1	2	1	3	1	1	2
553	1299924	3	2	2	2	2	1	4	2	1	2
554	1306339	4	4	2	1	2	5	2	1	2	2
555	1313658	3	1	1	1	2	1	1	1	1	2
556	1313982	4	3	1	1	2	1	4	8	1	2
557	1321264	5	2	2	2	1	1	2	1	1	2
558	1321321	5	1	1	3	2	1	1	1	1	2
559	1321348	2	1	1	1	2	1	2	1	1	2
560	1321931	5	1	1	1	2	1	2	1	1	2
561	1321942	5	1	1	1	2	1	3	1	1	2
562	1321942	5	1	1	1	2	1	3	1	1	2
563	1328331	1	1	1	1	2	1	3	1	1	2
564	1328755	3	1	1	1	2	1	2	1	1	2
565	1331405	4	1	1	1	2	1	3	2	1	2
566	1331412	5	7	10	10	5	10	10	10	1	4
567	1333104	3	1	2	1	2	1	3	1	1	2
568	1334071	4	1	1	1	2	3	2	1	1	2
569	1343068	8	4	4	1	6	10	2	5	2	4
570	1343374	10	10	8	10	6	5	10	3	1	4
571	1344121	8	10	4	4	8	10	8	2	1	4
572	142932	7	6	10	5	3	10	9	10	2	4
573	183936	3	1	1	1	2	1	2	1	1	2
574	324382	1	1	1	1	2	1	2	1	1	2
575	378275	10	9	7	3	4	2	7	7	1	4
576	385103	5	1	2	1	2	1	3	1	1	2
577	690557	5	1	1	1	2	1	2	1	1	2
578	695091	1	1	1	1	2	1	2	1	1	2
579	695219	1	1	1	1	2	1	2	1	1	2
580	824249	1	1	1	1	2	1	3	1	1	2
581	871549	5	1	2	1	2	1	2	1	1	2
582	878358	5	7	10	6	5	10	7	5	1	4
583	1107684	6	10	5	5	4	10	6	10	1	4
584	1115762	3	1	1	1	2	1	1	1	1	2
585	1217717	5	1	1	6	3	1	1	1	1	2
586	1239420	1	1	1	1	2	1	1	1	1	2
587	1254538	8	10	10	10	6	10	10	10	1	4
588	1261751	5	1	1	1	2	1	2	2	1	2
589	1268275	9	8	8	9	6	3	4	1	1	4
590	1272166	5	1	1	1	2	1	1	1	1	2
591	1294261	4	10	8	5	4	1	10	1	1	4
592	1295529	2	5	7	6	4	10	7	6	1	4
593	1298484	10	3	4	5	3	10	4	1	1	4
594	1311875	5	1	2	1	2	1	1	1	1	2
595	1315506	4	8	6	3	4	10	7	1	1	4
596	1320141	5	1	1	1	2	1	2	1	1	2
597	1325309	4	1	2	1	2	1	2	1	1	2
598	1333063	5	1	3	1	2	1	3	1	1	2
599	1333495	3	1	1	1	2	1	2	1	1	2
600	1334659	5	2	4	1	1	1	1	1	1	2
601	1336798	3	1	1	1	2	1	2	1	1	2
602	1344449	1	1	1	1	1	1	2	1	1	2
603	1350568	4	1	1	1	2	1	2	1	1	2
604	1352663	5	4	6	8	4	1	8	10	1	4
605	188336	5	3	2	8	5	10	8	1	2	4
606	352431	10	5	10	3	5	8	7	8	3	4
607	353098	4	1	1	2	2	1	1	1	1	2
608	411453	1	1	1	1	2	1	1	1	1	2
609	557583	5	10	10	10	10	10	10	1	1	4
610	636375	5	1	1	1	2	1	1	1	1	2
611	736150	10	4	3	10	3	10	7	1	2	4
612	803531	5	10	10	10	5	2	8	5	1	4
613	822829	8	10	10	10	6	10	10	10	10	4
614	1016634	2	3	1	1	2	1	2	1	1	2
615	1031608	2	1	1	1	1	1	2	1	1	2
616	1041043	4	1	3	1	2	1	2	1	1	2
617	1042252	3	1	1	1	2	1	2	1	1	2
618	1057067	1	1	1	1	1	NA	1	1	1	2
619	1061990	4	1	1	1	2	1	2	1	1	2
620	1073836	5	1	1	1	2	1	2	1	1	2
621	1083817	3	1	1	1	2	1	2	1	1	2
622	1096352	6	3	3	3	3	2	6	1	1	2
623	1140597	7	1	2	3	2	1	2	1	1	2
624	1149548	1	1	1	1	2	1	1	1	1	2
625	1174009	5	1	1	2	1	1	2	1	1	2
626	1183596	3	1	3	1	3	4	1	1	1	2
627	1190386	4	6	6	5	7	6	7	7	3	4
628	1190546	2	1	1	1	2	5	1	1	1	2
629	1213273	2	1	1	1	2	1	1	1	1	2
630	1218982	4	1	1	1	2	1	1	1	1	2
631	1225382	6	2	3	1	2	1	1	1	1	2
632	1235807	5	1	1	1	2	1	2	1	1	2
633	1238777	1	1	1	1	2	1	1	1	1	2
634	1253955	8	7	4	4	5	3	5	10	1	4
635	1257366	3	1	1	1	2	1	1	1	1	2
636	1260659	3	1	4	1	2	1	1	1	1	2
637	1268952	10	10	7	8	7	1	10	10	3	4
638	1275807	4	2	4	3	2	2	2	1	1	2
639	1277792	4	1	1	1	2	1	1	1	1	2
640	1277792	5	1	1	3	2	1	1	1	1	2
641	1285722	4	1	1	3	2	1	1	1	1	2
642	1288608	3	1	1	1	2	1	2	1	1	2
643	1290203	3	1	1	1	2	1	2	1	1	2
644	1294413	1	1	1	1	2	1	1	1	1	2
645	1299596	2	1	1	1	2	1	1	1	1	2
646	1303489	3	1	1	1	2	1	2	1	1	2
647	1311033	1	2	2	1	2	1	1	1	1	2
648	1311108	1	1	1	3	2	1	1	1	1	2
649	1315807	5	10	10	10	10	2	10	10	10	4
650	1318671	3	1	1	1	2	1	2	1	1	2
651	1319609	3	1	1	2	3	4	1	1	1	2
652	1323477	1	2	1	3	2	1	2	1	1	2
653	1324572	5	1	1	1	2	1	2	2	1	2
654	1324681	4	1	1	1	2	1	2	1	1	2
655	1325159	3	1	1	1	2	1	3	1	1	2
656	1326892	3	1	1	1	2	1	2	1	1	2
657	1330361	5	1	1	1	2	1	2	1	1	2
658	1333877	5	4	5	1	8	1	3	6	1	2
659	1334015	7	8	8	7	3	10	7	2	3	4
660	1334667	1	1	1	1	2	1	1	1	1	2
661	1339781	1	1	1	1	2	1	2	1	1	2
662	1339781	4	1	1	1	2	1	3	1	1	2
663	13454352	1	1	3	1	2	1	2	1	1	2
664	1345452	1	1	3	1	2	1	2	1	1	2
665	1345593	3	1	1	3	2	1	2	1	1	2
666	1347749	1	1	1	1	2	1	1	1	1	2
667	1347943	5	2	2	2	2	1	1	1	2	2
668	1348851	3	1	1	1	2	1	3	1	1	2
669	1350319	5	7	4	1	6	1	7	10	3	4
670	1350423	5	10	10	8	5	5	7	10	1	4
671	1352848	3	10	7	8	5	8	7	4	1	4
672	1353092	3	2	1	2	2	1	3	1	1	2
673	1354840	2	1	1	1	2	1	3	1	1	2
674	1354840	5	3	2	1	3	1	1	1	1	2
675	1355260	1	1	1	1	2	1	2	1	1	2
676	1365075	4	1	4	1	2	1	1	1	1	2
677	1365328	1	1	2	1	2	1	2	1	1	2
678	1368267	5	1	1	1	2	1	1	1	1	2
679	1368273	1	1	1	1	2	1	1	1	1	2
680	1368882	2	1	1	1	2	1	1	1	1	2
681	1369821	10	10	10	10	5	10	10	10	7	4
682	1371026	5	10	10	10	4	10	5	6	3	4
683	1371920	5	1	1	1	2	1	3	2	1	2
684	466906	1	1	1	1	2	1	1	1	1	2
685	466906	1	1	1	1	2	1	1	1	1	2
686	534555	1	1	1	1	2	1	1	1	1	2
687	536708	1	1	1	1	2	1	1	1	1	2
688	566346	3	1	1	1	2	1	2	3	1	2
689	603148	4	1	1	1	2	1	1	1	1	2
690	654546	1	1	1	1	2	1	1	1	8	2
691	654546	1	1	1	3	2	1	1	1	1	2
692	695091	5	10	10	5	4	5	4	4	1	4
693	714039	3	1	1	1	2	1	1	1	1	2
694	763235	3	1	1	1	2	1	2	1	2	2
695	776715	3	1	1	1	3	2	1	1	1	2
696	841769	2	1	1	1	2	1	1	1	1	2
697	888820	5	10	10	3	7	3	8	10	2	4
698	897471	4	8	6	4	3	4	10	6	1	4
699	897471	4	8	8	5	4	5	10	4	1	4
